# Supplementary material for: Candidate Regulatory Genes for Hindlimb Development in the Embryos of the Chinese Alligator (Alligator sinensis)
Source: Animals (Basel). 2023 Oct 6;13(19):3126. doi: 10.3390/ani13193126 (PMC10571561; doi:10.3390/ani13193126)
Supplement: Supplementary file 1 [file animals-13-03126-s001.zip]

Archive with 1 entries (1 files):
- animals-2550268-supplementary.pdf
